# Supplementary material for: Spatial transcriptomic analysis across histological subtypes reveals molecular heterogeneity and prognostic markers in early‐stage lung adenocarcinoma
Source: Clin Transl Med. 2025 Aug 22;15(8):e70439. doi: 10.1002/ctm2.70439 (PMC12373976; doi:10.1002/ctm2.70439)
Supplement: Supplementary file 14 — Supporting Information [file CTM2-15-e70439-s007.xlsx]

## Sheet: table 1
Supplementary Table 1. Clinicopathologic characteristics of 11 patients with lung adenocarcinoma.
Patient	Sex	Age	Smoking	Pathological subtype	TNM stage	Recurrence within 5 years
P1	Female	67	(-)	SPA、CGP	IA3	(-)
P2	Female	61	(+)	APA、LPA、MPA	IA3	(+)
P3	Female	53	(-)	PPA、MPA	IA2	(+)
P4	Male	63	(-)	PPA、APA、MPA	IA2	(-)
P5	Male	63	(+)	LPA、APA	IA3	(-)
P6	Male	64	(+)	SPA	IA2	(+)
P7	Male	73	(-)	LPA、APA	IA1	(-)
P8	Male	70	(+)	LPA、APA	IA3	(-)
P9	Male	60	(+)	CGP、MPA、SPA、LPA、APA、PPA	IB	(-)
P10	Female	66	(+)	MPA APA	IB	(+)
P11	Male	77	(-)	LPA、MPA、CGP	IA2	(+)
LPA, lepidic predominant adenocarcinoma; APA, acinar predominant adenocarcinoma; PPA, papillary predominant adenocarcinoma; MPA, micropapillary predominant adenocarcinoma; SPA, solid predominant adenocarcinoma; CGP, complex glandular pattern
