# Supplementary material for: Spatial transcriptomic analysis across histological subtypes reveals molecular heterogeneity and prognostic markers in early‐stage lung adenocarcinoma
Source: Clin Transl Med. 2025 Aug 22;15(8):e70439. doi: 10.1002/ctm2.70439 (PMC12373976; doi:10.1002/ctm2.70439)
Supplement: Supplementary file 15 — Supporting Information [file CTM2-15-e70439-s006.xlsx]

## Sheet: overall_annotation
Supplementary Table 2. Quality control information of 128 AOIs.
AOIlabel	AOISurfaceArea	AOINucleiCount	ROICoordinateX	ROICoordinateY	RawReads	AlignedReads	DeduplicatedReads	TrimmedReads	StitchedReads	SequencingSaturation	UMIQ30	RTSQ30
1	38426.8	129	11349.7	17935.5	3528057	3327820	325214	3527544	3348939	90.2274	0.9961	0.9964
2	19785.3	136	11349.7	17935.5	2144567	2011678	217387	2144316	2028269	89.1937	0.9971	0.9973
3	27733	184	11349.7	17935.5	5391523	5026913	563607	5390845	5088143	88.7882	0.9972	0.9975
4	157736	1485	11349.7	17935.5	18004212	16808606	2548406	18002041	16942196	84.8387	0.997	0.9973
5	18866.3	172	23524.4	38761.2	3398628	3180484	328396	3398196	3209817	89.6747	0.9969	0.9972
6	61420.8	702	23524.4	38761.2	14239907	13320656	1366689	14238044	13420365	89.7401	0.9971	0.9973
7	16829.9	153	23524.4	38761.2	3591799	3323185	416642	3591273	3347982	87.4626	0.9967	0.9969
8	149684	1224	23524.4	38761.2	18013339	16793151	2282431	18010979	16938154	86.4086	0.9963	0.9967
9	20320.2	156	26522.8	20994.9	2860787	2669742	261507	2860390	2691713	90.2048	0.9962	0.9965
10	53610.7	354	26522.8	20994.9	12853678	12101765	1143139	12852161	12197904	90.5539	0.9968	0.9972
11	188455	1218	26522.8	20994.9	20547019	19235070	2126390	20544070	19382510	88.9452	0.9966	0.9969
12	125750	887	24203.1	30495.9	19433597	18132993	2092610	19431256	18270475	88.4597	0.997	0.9973
13	7112.54	101	24203.1	30495.9	758064	713247	76683	757974	718051	89.2487	0.9972	0.9974
14	97377.9	897	24203.1	30495.9	7932042	7464006	773244	7931107	7512658	89.6404	0.9967	0.997
15	86077.9	637	8332.25	77659	4885848	4574908	552925	4885262	4607861	87.914	0.9972	0.9974
16	15861.4	251	8332.25	77659	1781880	1676259	184389	1781699	1687061	89	0.9973	0.9975
17	26170.7	135	14185.7	78352.8	1194679	1122513	112521	1194518	1129532	89.976	0.9967	0.997
18	115639	908	14185.7	78352.8	7931843	7461972	808226	7930850	7510146	89.1687	0.9971	0.9973
19	32876.4	652	14185.7	78352.8	3336023	3134570	355245	3335636	3155206	88.6669	0.997	0.9973
20	100181	598	25300	57421.2	6773119	6331236	574510	6772295	6373603	90.9258	0.997	0.9973
21	74196	727	25300	57421.2	7480681	7001958	822644	7479716	7047367	88.2512	0.9969	0.9972
22	29084.5	233	41670.6	75603.1	1392090	1307209	152371	1391920	1315480	88.3438	0.9969	0.9973
23	113348	1165	41670.6	75603.1	6907672	6459130	741732	6906834	6500692	88.5165	0.9968	0.9971
24	53288	416	17283.4	41081.3	11883661	11140575	1020023	11882321	11206657	90.8441	0.9971	0.9973
25	57432.5	329	17283.4	41081.3	21849994	20439724	1913519	21846968	20564146	90.6382	0.9967	0.997
26	86355	730	17283.4	41081.3	22561642	21155750	1894521	22558950	21293457	91.0449	0.9972	0.9975
27	43081.6	219	33879.3	11567.7	7090210	6652968	554666	7089305	6695911	91.6629	0.9964	0.9968
28	104220	962	33879.3	11567.7	37829225	35528919	2712022	37823872	35752214	92.3667	0.9967	0.997
29	65265.3	633	33879.3	11567.7	10981148	10337372	838692	10979794	10398715	91.8868	0.9967	0.9969
30	29078.6	167	32157.6	16457.4	4672956	4354994	413904	4672335	4382352	90.4959	0.9967	0.9969
31	29339.8	216	32157.6	16457.4	14512287	13570979	1158905	14510225	13656009	91.4604	0.9966	0.9969
32	55473.7	273	12467	20411.4	11019083	10314843	907365	11017615	10381374	91.2033	0.9971	0.9974
33	39776.8	335	12467	20411.4	18958209	17739621	1475261	18955555	17854561	91.6838	0.9966	0.9969
34	56095.5	309	35766.7	46369.5	6420415	6027771	610807	6419402	6065360	89.8668	0.9968	0.9972
35	31509.5	224	35766.7	46369.5	11132963	10426292	971339	11131087	10493977	90.6838	0.9969	0.9971
36	100715	805	35766.7	46369.5	14945398	14028647	1299252	14943523	14113503	90.7386	0.9971	0.9974
37	34009.2	317	18364.3	20597.9	3389837	3176897	363773	3389363	3197935	88.5494	0.9968	0.997
38	41926.4	293	18364.3	20597.9	9936870	9301089	777066	9935677	9363588	91.6454	0.9968	0.9971
39	98752.6	544	18364.3	20597.9	9446069	8857135	824839	9444698	8912853	90.6873	0.9967	0.997
40	18338.3	159	8717	70279.4	2380640	2241843	177613	2380331	2255842	92.0774	0.9968	0.9972
41	72356	723	8717	70279.4	11243484	10560871	953737	11241917	10625880	90.9691	0.9969	0.9972
42	48024.2	295	8047.04	77219.2	3900551	3668993	312278	3900104	3690592	91.4887	0.9967	0.9971
43	63990.6	564	8047.04	77219.2	12199162	11443827	984953	12197393	11519217	91.3932	0.9969	0.9972
44	14077.5	122	11419.8	78717.3	2172491	2026568	169687	2172185	2040181	91.6269	0.9969	0.9972
45	205964	1359	11419.8	78717.3	25106482	23573074	1853617	25103010	23721361	92.1367	0.997	0.9972
46	61976.9	694	11419.8	78717.3	7256459	6838883	622657	7255601	6879340	90.8953	0.9971	0.9974
47	17992.5	103	19230.2	59496.5	1832737	1718894	188329	1832444	1729742	89.0436	0.9966	0.9969
48	47795	259	19230.2	59496.5	5134865	4827182	447267	5134190	4855508	90.7344	0.9971	0.9973
49	184790	1467	19230.2	59496.5	18858114	17711533	1637912	18855552	17820245	90.7523	0.997	0.9973
50	25981	206	18145.2	65471.1	3932590	3704951	343393	3932052	3726206	90.7315	0.9971	0.9973
51	81052	685	18145.2	65471.1	14194560	13347123	1164868	14192832	13427965	91.2725	0.997	0.9972
52	53801.6	256	28001.6	72005.9	3401294	3182099	318339	3400923	3201272	89.9959	0.9971	0.9974
53	61053.1	451	28001.6	72005.9	8638046	8133625	644204	8636814	8183985	92.0797	0.997	0.9972
54	58340.5	573	28001.6	72005.9	6903524	6507626	504380	6902651	6549600	92.2494	0.9966	0.997
55	21102.7	127	17228.7	79925.3	2762797	2589213	224504	2762426	2605353	91.3293	0.9972	0.9975
56	39433.2	329	17228.7	79925.3	6825027	6410815	561479	6824000	6450733	91.2417	0.9968	0.9971
57	112790	751	17228.7	79925.3	9461770	8902048	699977	9460685	8957552	92.1369	0.9972	0.9975
58	24094.3	182	8256.51	16834.6	874130	747232	66354	873984	752612	91.12	0.9971	0.9973
59	16792.6	202	8256.51	16834.6	944300	888589	70024	944183	894277	92.1196	0.9969	0.9972
60	29489.5	379	8256.51	16834.6	2403118	2241013	201756	2402770	2255884	90.9971	0.9966	0.9969
61	19013.9	166	35044.1	24143.2	1184343	1109001	94081	1184169	1115732	91.5166	0.9969	0.9972
62	64970.7	619	35044.1	24143.2	1773345	1660055	284830	1773060	1670328	82.8421	0.9969	0.9972
63	17889.8	134	25941.2	18406.8	1793110	1685090	152067	1792886	1695590	90.9757	0.9967	0.997
64	46038.5	387	25941.2	18406.8	6137900	5768587	441289	6137146	5803977	92.3501	0.9968	0.997
65	16326.3	162	34229.4	13560.4	1528381	1433542	121481	1528191	1442273	91.5258	0.9971	0.9974
66	56593.6	702	34229.4	13560.4	4808408	4515202	412991	4807784	4541728	90.8533	0.9967	0.9971
67	10160.5	102	8443.23	19572.3	112560	104833	15693	112540	105373	85.0305	0.9968	0.9973
68	10974.4	100	20836.3	77311.6	991794	926537	96829	991625	932665	89.5494	0.9968	0.9971
69	73004.7	473	20836.3	77311.6	10708849	10013470	959759	10707556	10079499	90.4153	0.9973	0.9975
70	28704.7	205	25329.7	49148	4257329	3980797	370124	4256744	4007631	90.7023	0.9964	0.9967
71	21949.3	264	25329.7	49148	4278448	4009921	395649	4277859	4035801	90.1332	0.9966	0.9969
72	8522.62	107	24451.8	50585.6	981384	916883	79423	981249	922668	91.3377	0.9964	0.9967
73	34341.5	376	24451.8	50585.6	4912669	4605436	375463	4912101	4634392	91.8474	0.9971	0.9974
74	22750.2	247	40614.2	53685.6	6580503	6176328	450069	6579722	6214468	92.713	0.9971	0.9973
75	43543.2	420	40614.2	53685.6	8737666	8165417	697211	8736529	8217428	91.4614	0.9972	0.9974
76	12338.1	126	37134.2	54093.7	2180323	2035313	175931	2180030	2050232	91.3561	0.9965	0.9969
77	40405.4	391	37134.2	54093.7	8296146	7786719	706405	8295205	7834522	90.9281	0.9971	0.9974
78	12148.1	107	22584	39150.7	2154080	2023947	175222	2153834	2037355	91.3426	0.997	0.9972
79	73790.2	689	22584	39150.7	13327915	12463060	1179337	13326166	12555563	90.5373	0.9971	0.9973
80	12076.4	133	27215.7	80901.5	1051149	982008	79378	1050999	987932	91.9168	0.9973	0.9975
81	33347	242	27215.7	80901.5	6675291	6255866	511446	6674475	6294611	91.8245	0.9971	0.9973
82	29866.4	311	20329.9	81752	2594537	2439394	202209	2594241	2454226	91.7107	0.9971	0.9973
83	35130.4	280	20329.9	81752	3484692	3259026	283555	3484264	3279151	91.2994	0.9966	0.9969
84	15562.7	181	33542.5	79136.5	1200015	1122832	101723	1199866	1130099	90.9405	0.997	0.9972
85	12485.7	138	33542.5	79136.5	2172586	2037700	186881	2172362	2051143	90.8288	0.9973	0.9975
86	12445	123	7736.01	52926.9	3767792	3529405	298291	3767345	3553734	91.5484	0.9969	0.9971
87	35576.2	345	7736.01	52926.9	7835890	7331603	611228	7834613	7379258	91.6631	0.9969	0.9971
88	11447.6	114	35555.6	15066.1	624736	587390	47459	624642	590916	91.9204	0.9967	0.997
89	27938.6	377	35555.6	15066.1	2655888	2495011	217640	2655607	2510570	91.277	0.9972	0.9975
90	31100.3	202	26416.4	13790.7	5721015	5363429	486118	5720328	5398793	90.9364	0.9969	0.9972
91	93639.8	1036	26416.4	13790.7	26327230	24766458	2028277	26323969	24901799	91.8104	0.9965	0.9968
92	17384.9	193	34242.7	17915.8	2886883	2701616	228703	2886572	2720041	91.5346	0.9972	0.9975
93	45935.8	545	34242.7	17915.8	10565998	9909869	871820	10564739	9968215	91.2025	0.9974	0.9976
94	37290.1	146	17510.4	46817.8	6846353	6432215	557841	6845314	6472557	91.3274	0.997	0.9972
95	68008.7	658	17510.4	46817.8	9805847	9173051	1068569	9804660	9230783	88.351	0.9969	0.9971
96	9405.62	132	19045.2	46689.7	1377760	1265619	108266	1377581	1273756	91.4456	0.9972	0.9974
97	11780.9	143	19045.2	46689.7	2746226	2576430	217647	2745843	2592172	91.5524	0.9964	0.9966
98	28627.2	106	31700.4	10607.6	2927118	2744414	232595	2926706	2761122	91.5248	0.9967	0.9969
99	76908.1	803	31700.4	10607.6	8403460	7918489	910604	8402286	7966644	88.5003	0.9965	0.9967
100	17253.7	134	9777.85	85412.7	1124189	1049875	87447	1124034	1057214	91.6707	0.997	0.9972
101	71609.8	668	9777.85	85412.7	8540446	8032794	692718	8539434	8077579	91.3764	0.9968	0.9971
102	14179.4	143	22178.3	68853.8	762131	710608	79229	762027	714924	88.8505	0.9965	0.9968
103	28485.9	296	22178.3	68853.8	3778951	3557800	334475	3778459	3578772	90.5988	0.997	0.9973
104	11495.9	183	36789.4	59825.9	1132317	1065410	92335	1132202	1071946	91.3334	0.9968	0.9971
105	7680.27	103	36789.4	59825.9	945617	886637	76068	945484	891719	91.4206	0.997	0.9972
106	36678.7	344	24543.1	11660.3	2587559	2430233	243875	2587246	2446038	89.965	0.9972	0.9974
107	9343.61	144	24543.1	11660.3	1300837	1224465	127389	1300685	1231691	89.5964	0.9968	0.9971
108	51200.2	530	24543.1	11660.3	5457861	5122843	549527	5457184	5158653	89.273	0.9967	0.997
109	49462.4	531	22874.3	14328.2	3282908	3080384	296196	3282437	3101473	90.3844	0.9971	0.9973
110	13292.7	188	22874.3	14328.2	1925520	1807722	176000	1925266	1819246	90.264	0.9967	0.997
111	20251.2	271	22874.3	14328.2	3172763	2975323	289177	3172184	2995216	90.2808	0.9966	0.9969
112	19135	206	9830.01	22274.7	2415009	2262005	224784	2414753	2277414	90.0626	0.9967	0.997
113	56016.2	471	9830.01	22274.7	7947865	7459521	870871	7946845	7507521	88.3254	0.9969	0.9972
114	43069.1	318	10710	14868.5	2477941	2326713	255290	2477657	2343530	89.0279	0.9967	0.997
115	10738	201	10710	14868.5	1889244	1752556	172086	1889036	1764460	90.1809	0.997	0.9972
116	123728	1090	34587	27195.1	5034266	4726739	622100	5033728	4760693	86.8387	0.997	0.9972
117	7724.09	132	34587	27195.1	840229	785461	87109	840124	790652	88.9098	0.9971	0.9973
118	8116.55	121	34587	27195.1	1091034	1025214	96241	1090851	1031527	90.6126	0.9962	0.9965
119	30755.6	310	36743.3	23554.2	2423910	2276889	221140	2423624	2292131	90.2876	0.997	0.9972
120	8557.1	107	36743.3	23554.2	948967	889336	93245	948837	895699	89.5152	0.997	0.9973
121	21757.8	239	36743.3	23554.2	2496650	2346571	246927	2496315	2361689	89.4771	0.9965	0.9968
122	27077.1	221	22735.1	60775.3	8702103	8174437	805703	8701026	8227180	90.1436	0.9969	0.9971
123	31094.6	365	22735.1	60775.3	6997018	6573970	673189	6996190	6619872	89.7598	0.9973	0.9975
124	64805.2	605	22735.1	60775.3	24273264	22760269	2494956	24269624	22915117	89.0381	0.9967	0.997
125	104956	979	22735.1	60775.3	12487522	11675344	1610061	12485968	11754651	86.2097	0.9966	0.9969
126	70300.5	636	16526.7	57303.5	14115333	13220466	1800054	14113789	13311033	86.3843	0.9969	0.9972
127	98659.9	715	16526.7	57303.5	35326960	33039075	3481473	35322571	33264472	89.4626	0.9968	0.9971
128	72136.6	892	16526.7	57303.5	15959063	14948259	1790074	15957023	15042711	88.0249	0.997	0.9973
