# Supplementary material for: Spatial transcriptomic analysis across histological subtypes reveals molecular heterogeneity and prognostic markers in early‐stage lung adenocarcinoma
Source: Clin Transl Med. 2025 Aug 22;15(8):e70439. doi: 10.1002/ctm2.70439 (PMC12373976; doi:10.1002/ctm2.70439)
Supplement: Supplementary file 16 — Supporting Information [file CTM2-15-e70439-s004.xlsx]

## Sheet: table 1
Supplementary Table 3. The number of AOIs in different compartments based on histological subtype.
	Number of ROIs	Tumor compartments AOIs	Macrophage compartments AOIs	Stromal compartments AOIs	Total AOIs
Well-differentiated	lepidic（n=12）	12	15	2	29
Moderately-differentiated	acinar（n=14）	14	15	5	34
	papillary（n=6）	6	6	1	13
Poorly-differentiated	complex glandular pattern（n=7）	7	9	0	16
	solid（n=6）	5	8	4	17
	micropapillary（n=8）	8	9	2	19
	total（n=53）	52	62	14	128
