# Supplementary material for: Spatial transcriptomic analysis across histological subtypes reveals molecular heterogeneity and prognostic markers in early‐stage lung adenocarcinoma
Source: Clin Transl Med. 2025 Aug 22;15(8):e70439. doi: 10.1002/ctm2.70439 (PMC12373976; doi:10.1002/ctm2.70439)
Supplement: Supplementary file 17 — Supporting Information [file CTM2-15-e70439-s010.xlsx]

## Sheet: panel1_density
SupplementaryTable 4. Protein expression signaling estimated by multiplex immunofluorescence
Patients	TMA.core	Group	Prognosis	Panck+C3+ Density (n/μm2)	Panck+C1R+ Density (n/μm2)	Panck+CCL20+ Density (n/μm2)	Panck+CFB+ Density (n/μm2)	Panck+C1S+ Density (n/μm2)	CD68+MMP9+ Density (n/μm2)	CD68+SPP1+ Density (n/μm2)	CD68+MUC5B+ Density (n/μm2)
P2	S1	moderate	Recurrence	0.000365576	0.00244288	0.00308453	0.00320507	0.00145856	0.000907845	0.0003388	8.33e-05
P2	S2	well	Recurrence	0.000324112	0.00106326	0.00380738	0.00530561	9.99e-05	0.000141773	0.000283585	0.000507943
P11	S14	poorly	Recurrence	0.00118529	0.00474918	0.00219299	0.00222208	0.0034383	0.00207676	0.000932181	0.000394757
P11	S28	poorly	Recurrence	0.0012636	0.00192171	0.0033414	0.00404135	0.00343807	0.00122043	0.000596213	8.49e-06
P11	S47	well	Recurrence	0.000716401	0.000823728	0.00485849	0.00632032	1.5e-05	3.71e-07	0.00112283	3.63e-05
P13	S6	poorly	Recurrence	0.000991434	0.00335093	0.00483261	0.00432069	0.000737178	0.000618624	0.000156456	1.41e-05
P13	S7	well	Recurrence	6.57e-05	0.00266276	0.00211365	0.00321957	0.00163154	8.04e-05	0.000827735	1.99e-07
P10	S9	poorly	Recurrence	0.00241431	0.00319931	0.00262694	0.00352335	0.00157938	0.000833701	0.000192774	2.94e-06
P10	S42	moderate	Recurrence	0.00179152	0.00189446	0.00187829	0.00227728	0.00104636	0.00102359	0.00151053	0.000976657
P10	S51	poorly	Recurrence	0.00273265	0.0037389	0.00342035	0.00613886	0.000883478	0.00110845	0.00080723	7.26e-07
P14	S3	well	Recurrence	0.000589912	0.00173006	0.00236235	0.00254436	2.91e-05	9.17e-06	0.000311065	0.000494022
P14	S12	poorly	Recurrence	0.00135528	0.00403054	0.00364435	0.00325959	0.00262714	0.000580757	0.00013899	1.6e-05
P14	S40	poorly	Recurrence	0.00135142	0.00313152	0.00344619	0.00375891	0.00185125	0.0020208	0.00017358	0.000270385
P14	S43	moderate	Recurrence	0.000931903	0.0026831	0.00310395	0.0035625	0.00109512	0.000168318	0.000603718	4.01e-05
P14	S45	poorly	Recurrence	0.00216002	0.00393142	0.00120074	0.00549107	0.00300318	0.00114022	0.00097903	0.000308
P15	S18	well	non-recurrence	6.06e-05	0.00107372	0.00135535	0.00359001	0.00106267	0.000262224	3.51e-05	3.1e-07
P15	S32	moderate	non-recurrence	0.0034214	0.0039334	0.00158478	0.00152229	0.00194219	0.00092869	0.000276829	1.85e-07
P15	S34	poorly	non-recurrence	0.00337166	0.00354913	0.00471847	0.00528471	0.00265469	0.000885507	0.000291998	7.78e-06
P16	S10	well	non-recurrence	4.13e-05	0.000248452	0.00168731	0.00145624	2.7e-05	1.77e-05	3.45e-05	3.2e-07
P16	S19	poorly	non-recurrence	0.000287241	0.00165781	0.00324385	0.00439956	0.000693363	0.000598952	0.000320649	5.25e-06
P16	S20	poorly	non-recurrence	0.00124862	0.0031926	0.00364627	0.00443005	0.00146489	0.000586851	0.000141318	5.8e-06
P17	S23	poorly	Recurrence	0.00114541	0.00246379	0.00276849	0.00352175	0.00234673	0.0015021	0.000877697	0.000110675
P17	S24	well	Recurrence	0.000198439	0.00194332	0.00257821	0.00387506	0.00166288	0.000428363	0.00014888	5.32e-07
P17	S41	moderate	Recurrence	0.000593788	0.0030231	0.00302765	0.00478343	0.0019818	0.00033499	0.000794926	0.000309462
P18	S11	poorly	non-recurrence	0.00021283	0.00188269	0.00209524	0.0037394	0.00362246	0.00112488	2.6e-05	2.48e-05
P18	S25	moderate	non-recurrence	0.000330048	0.000718954	0.00422111	0.00214478	0.000948739	0.000295439	6.57e-05	1.67e-05
P18	S27	well	non-recurrence	0.000539997	0.00247657	0.00379628	0.00273067	0.0015636	0.000486443	6.2e-05	3.96e-07
P12	S15	poorly	non-recurrence	0.001758	0.00307092	0.00273962	0.00365332	0.00299147	0.00215033	9.27e-07	7.28e-05
P19	S16	well	non-recurrence	6.62e-05	0.00217152	0.00249526	0.00359166	2.75e-05	8.41e-05	0.000435207	4.37e-07
P19	S29	poorly	non-recurrence	0.000417881	0.00366895	0.00200533	0.00196536	0.000418952	0.000608679	3.01e-05	6.07e-05
P19	S52	poorly	non-recurrence	0.00174246	0.00207172	0.0025427	0.0031822	0.00164554	0.00172031	6.08e-06	0
P9	S8	moderate	non-recurrence	0.000364452	0.00359612	0.00164838	0.00127567	0.00234331	0.000189728	8.72e-07	0.000104309
P9	S13	poorly	non-recurrence	0.000198996	0.00209927	0.00363063	0.00510571	0.00321007	0.00106567	0.000391827	7.99e-07
P9	S33	poorly	non-recurrence	0.000266166	0.00310236	0.00342644	0.00360409	0.00175943	0.00111058	0.000397048	8.67e-06
P9	S36	well	non-recurrence	0.00063899	0.000491228	0.00602286	0.00102146	2.17e-06	0	0	0
P9	S48	poorly	non-recurrence	0.000848054	0.00293896	0.0025432	0.00304327	0.00165574	0.00135028	1.44e-06	7.61e-05
P20	S37	moderate	Recurrence	0.00179171	0.00124727	0.00381987	0.003969	0.000406386	0.000349956	0.000254884	0.000301691
P20	S38	moderate	Recurrence	0.000256542	0.00158769	0.00325631	0.0035269	0.00197116	0.00108875	0.00109288	0.000794122
P20	S39	poorly	Recurrence	0.00196652	0.00338787	0.00377772	0.00431032	0.002618	0.00212341	0.00201934	0.00114714
P8	S4	moderate	non-recurrence	0.000291859	0.000677622	0.0017968	0.00364743	0.00205333	0.000425702	6.82e-06	2.6e-05
P8	S31	well	non-recurrence	1.21e-05	0.000693436	0.00319439	0.00246195	0.000117158	0.000118664	0.000229226	1.59e-07
P7	S5	well	non-recurrence	0.00015741	0.000229694	0.00166877	0.000868141	4.53e-05	1.28e-05	2.37e-05	0
P7	S30	moderate	non-recurrence	0.000434582	0.000758298	0.00229248	0.00148668	0.00195014	0.000853069	1.99e-07	0
P7	S26	well	non-recurrence	1.51e-05	0.00106631	0.00256576	0.00393486	0.000369229	0.000157905	0.000328964	1.46e-06
P7	S35	moderate	non-recurrence	0.000411522	0.00065317	0.00185655	0.00378512	0.000610903	0.000867665	1.37e-05	0
P6	S46	poorly	Recurrence	0.00255871	0.00264299	0.00290219	0.00313577	0.00071972	0.000889509	0.000166986	0.000675614
P5	S21	well	non-recurrence	0.000364364	0.000655224	0.00316079	0.0050837	2.6e-06	9.73e-06	1.18e-05	7.08e-07
P5	S55	moderate	non-recurrence	0.00094055	0.00140494	0.00167068	0.00366856	0.000314761	0.000323024	0.000179692	0
P4	S49	moderate	non-recurrence	0.0031239	0.00258127	0.0029022	0.0039018	0.000150404	0.000651429	0.000223255	0.000135663
P4	S50	poorly	non-recurrence	0.0034533	0.00341963	0.00257712	0.00394212	0.00119275	0.000554131	0.000149829	3.36e-07
P3	S22	poorly	Recurrence	0.0016518	0.00197178	0.00549658	0.00336805	0.00167402	0.000498589	0.000131448	7.57e-05
P2	S44	moderate	Recurrence	8.82e-06	0.000606887	0.00166319	0.00393878	0.00212666	0.000485256	0.00103998	0.000889604
P2	S53	poorly	Recurrence	0.00190169	0.00269915	0.00254665	0.0028669	0.000447973	0.00142153	0.000195772	7.38e-05
P2	S54	well	Recurrence	0.000123515	0.00215452	0.00245115	0.00255351	0.000422785	0.000380477	0.000121543	5e-05
P1	S17	poorly	non-recurrence	0.00307034	0.00509554	0.00152693	0.00154076	0.00182358	0.00112116	9.39e-05	8.04e-05
P1	S56	poorly	non-recurrence	0.00242352	0.00274955	0.00174168	0.00149972	0.00244132	0.00121187	0.000140787	7.71e-05
