# Supplementary material for: Spatial transcriptomic analysis across histological subtypes reveals molecular heterogeneity and prognostic markers in early‐stage lung adenocarcinoma
Source: Clin Transl Med. 2025 Aug 22;15(8):e70439. doi: 10.1002/ctm2.70439 (PMC12373976; doi:10.1002/ctm2.70439)
Supplement: Supplementary file 18 — Supporting Information [file CTM2-15-e70439-s017.xlsx]

## Sheet: Sheet1
Supplementary Table 5. Cox proportional hazards regression results of 17 gene signatures.
Factor	Coef	HR	SE	Z	P	HR_lower	HR_upper
BPIFA1	0.00176307	1.00177	0.00080329	2.19482	0.0281767	1.00019	1.00334
CFB	0.00487927	1.00489	0.00176298	2.76763	0.00564655	1.00142	1.00837
COL6A2	0.00905893	1.0091	0.00443672	2.04181	0.0411707	1.00036	1.01791
CXCL1	0.00325566	1.00326	0.000948604	3.43206	0.000599022	1.0014	1.00513
CXCL3	0.0245959	1.0249	0.00747622	3.28988	0.00100231	1.00999	1.04003
CXCL5	0.0109519	1.01101	0.00345707	3.16797	0.00153507	1.00418	1.01789
CXCL8	0.0314365	1.03194	0.0085677	3.66919	0.000243323	1.01475	1.04941
DMBT1	0.010678	1.01073	0.00317437	3.3638	0.00076876	1.00447	1.01704
IGHA1	0.00293325	1.00294	0.000881915	3.326	0.000881009	1.00121	1.00467
IGHG1	0.00129613	1.0013	0.000540729	2.39701	0.0165296	1.00024	1.00236
IGHG2	0.00104889	1.00105	0.000460391	2.27827	0.0227105	1.00015	1.00195
IGHG4	0.0010457	1.00105	0.000400392	2.61168	0.00900974	1.00026	1.00183
IGHM	0.00141558	1.00142	0.000682853	2.07304	0.0381687	1.00008	1.00276
MMP1	0.0177023	1.01786	0.00840259	2.10677	0.0351373	1.00123	1.03476
P3H3	0.096194	1.10097	0.0259527	3.70651	0.000210133	1.04637	1.15842
SPP1	0.0184395	1.01861	0.00416276	4.42962	9.43975e-06	1.01033	1.02696
TNC	0.00339497	1.0034	0.00132969	2.5532	0.0106737	1.00079	1.00602
